# Supplementary material for: Mapping Pharmacological Network of Multi-Targeting Litchi Ingredients in Cancer Therapeutics
Source: Front Pharmacol. 2020 Apr 24;11:451. doi: 10.3389/fphar.2020.00451 (PMC7193898; doi:10.3389/fphar.2020.00451)
Supplement: Supplementary file 2 [file Table_2.xlsx]

## Sheet: Sheet1
Fig1B
Ingredient number	2	3	4	5	6	10
Target number	17	4	7	1	3	1
Fig2B
Ingredient number	2	3	4	5	6	9	10	15	16
Target number	18	11	4	2	4	2	1	1	2
Fig3B
Ingredient number	2	3	4	5	7	8
Target number	16	4	6	6	1	1
Fig4B
Ingredient number	2	3	4	5	6	8	9
Target number	21	6	2	3	1	1	1
