# Supplementary material for: Mapping Pharmacological Network of Multi-Targeting Litchi Ingredients in Cancer Therapeutics
Source: Front Pharmacol. 2020 Apr 24;11:451. doi: 10.3389/fphar.2020.00451 (PMC7193898; doi:10.3389/fphar.2020.00451)
Supplement: Supplementary file 3 [file Table_3.xlsx]

## Sheet: Sheet1
node1	node2
(-)-Epicatechin	AKT1
EGCG	AKT1
Gallic acid	AKT1
Kaempferol	AKT1
Lupeol	AKT1
Naringin	AKT1
ECG	CDKN1A
EGCG	CDKN1A
Gallic acid	CDKN1A
Kaempferol	CDKN1A
Lupeol	CDKN1A
Naringin	CDKN1A
(-)-Epicatechin	MAPK1
(+)-Catechin	MAPK1
Chlorogenic acid	MAPK1
EGCG	MAPK1
Gallic acid	MAPK1
Kaempferol	MAPK1
Lupeol	MAPK1
Naringenin	MAPK1
Naringin	MAPK1
PA	MAPK1
(+)-Catechin	MAPK14
EGCG	MAPK14
Gallic acid	MAPK14
Kaempferol	MAPK14
Naringenin	MAPK14
PA	MAPK14
MAPK1	Hepatitis C
CDKN1A	Hepatitis C
MAPK14	Hepatitis C
AKT1	Hepatitis C
MAPK1	FoxO signaling pathway
CDKN1A	FoxO signaling pathway
MAPK14	FoxO signaling pathway
AKT1	FoxO signaling pathway
MAPK1	Proteoglycans in cancer
CDKN1A	Proteoglycans in cancer
MAPK14	Proteoglycans in cancer
AKT1	Proteoglycans in cancer
MAPK1	VEGF signaling pathway
MAPK14	VEGF signaling pathway
AKT1	VEGF signaling pathway
MAPK1	Glioma
CDKN1A	Glioma
AKT1	Glioma
MAPK1	Fc epsilon RI signaling pathway
MAPK14	Fc epsilon RI signaling pathway
AKT1	Fc epsilon RI signaling pathway
MAPK1	Prolactin signaling pathway
MAPK14	Prolactin signaling pathway
AKT1	Prolactin signaling pathway
MAPK1	Melanoma
CDKN1A	Melanoma
AKT1	Melanoma
MAPK1	Chronic myeloid leukemia
CDKN1A	Chronic myeloid leukemia
AKT1	Chronic myeloid leukemia
MAPK1	Progesterone-mediated oocyte maturation
MAPK14	Progesterone-mediated oocyte maturation
AKT1	Progesterone-mediated oocyte maturation
MAPK1	ErbB signaling pathway
CDKN1A	ErbB signaling pathway
AKT1	ErbB signaling pathway
MAPK1	Prostate cancer
CDKN1A	Prostate cancer
AKT1	Prostate cancer
MAPK1	HIF-1 signaling pathway
CDKN1A	HIF-1 signaling pathway
AKT1	HIF-1 signaling pathway
MAPK1	T cell receptor signaling pathway
MAPK14	T cell receptor signaling pathway
AKT1	T cell receptor signaling pathway
MAPK1	Chagas disease (American trypanosomiasis)
MAPK14	Chagas disease (American trypanosomiasis)
AKT1	Chagas disease (American trypanosomiasis)
MAPK1	Toll-like receptor signaling pathway
MAPK14	Toll-like receptor signaling pathway
AKT1	Toll-like receptor signaling pathway
MAPK1	TNF signaling pathway
MAPK14	TNF signaling pathway
AKT1	TNF signaling pathway
MAPK1	Toxoplasmosis
MAPK14	Toxoplasmosis
AKT1	Toxoplasmosis
MAPK1	Sphingolipid signaling pathway
MAPK14	Sphingolipid signaling pathway
AKT1	Sphingolipid signaling pathway
MAPK1	Neurotrophin signaling pathway
MAPK14	Neurotrophin signaling pathway
AKT1	Neurotrophin signaling pathway
CDKN1A	Epstein-Barr virus infection
MAPK14	Epstein-Barr virus infection
AKT1	Epstein-Barr virus infection
MAPK1	Platelet activation
MAPK14	Platelet activation
AKT1	Platelet activation
MAPK1	Osteoclast differentiation
MAPK14	Osteoclast differentiation
AKT1	Osteoclast differentiation
MAPK1	Adrenergic signaling in cardiomyocytes
MAPK14	Adrenergic signaling in cardiomyocytes
AKT1	Adrenergic signaling in cardiomyocytes
MAPK1	Signaling pathways regulating pluripotency of stem cells
MAPK14	Signaling pathways regulating pluripotency of stem cells
AKT1	Signaling pathways regulating pluripotency of stem cells
MAPK1	Hepatitis B
CDKN1A	Hepatitis B
AKT1	Hepatitis B
MAPK1	Influenza A
MAPK14	Influenza A
AKT1	Influenza A
MAPK1	Tuberculosis
MAPK14	Tuberculosis
AKT1	Tuberculosis
MAPK1	Rap1 signaling pathway
MAPK14	Rap1 signaling pathway
AKT1	Rap1 signaling pathway
MAPK1	MAPK signaling pathway
MAPK14	MAPK signaling pathway
AKT1	MAPK signaling pathway
MAPK1	PI3K-Akt signaling pathway
CDKN1A	PI3K-Akt signaling pathway
AKT1	PI3K-Akt signaling pathway
MAPK1	Pathways in cancer
CDKN1A	Pathways in cancer
AKT1	Pathways in cancer
MAPK1	Bladder cancer
CDKN1A	Bladder cancer
MAPK1	Endometrial cancer
AKT1	Endometrial cancer
MAPK1	Acute myeloid leukemia
AKT1	Acute myeloid leukemia
MAPK1	Non-small cell lung cancer
AKT1	Non-small cell lung cancer
MAPK1	NOD-like receptor signaling pathway
MAPK14	NOD-like receptor signaling pathway
MAPK1	mTOR signaling pathway
AKT1	mTOR signaling pathway
MAPK1	Colorectal cancer
AKT1	Colorectal cancer
MAPK1	Central carbon metabolism in cancer
AKT1	Central carbon metabolism in cancer
MAPK1	Shigellosis
MAPK14	Shigellosis
MAPK1	Pancreatic cancer
AKT1	Pancreatic cancer
MAPK1	Renal cell carcinoma
AKT1	Renal cell carcinoma
MAPK1	B cell receptor signaling pathway
AKT1	B cell receptor signaling pathway
MAPK1	Leishmaniasis
MAPK14	Leishmaniasis
MAPK1	Pertussis
MAPK14	Pertussis
MAPK1	Salmonella infection
MAPK14	Salmonella infection
MAPK1	Fc gamma R-mediated phagocytosis
AKT1	Fc gamma R-mediated phagocytosis
MAPK1	GnRH signaling pathway
MAPK14	GnRH signaling pathway
MAPK1	Estrogen signaling pathway
AKT1	Estrogen signaling pathway
MAPK1	Retrograde endocannabinoid signaling
MAPK14	Retrograde endocannabinoid signaling
MAPK1	Choline metabolism in cancer
AKT1	Choline metabolism in cancer
MAPK1	Cholinergic synapse
AKT1	Cholinergic synapse
MAPK1	Thyroid hormone signaling pathway
AKT1	Thyroid hormone signaling pathway
MAPK14	Dopaminergic synapse
AKT1	Dopaminergic synapse
MAPK1	Insulin signaling pathway
AKT1	Insulin signaling pathway
MAPK1	Oxytocin signaling pathway
CDKN1A	Oxytocin signaling pathway
MAPK1	cGMP-PKG signaling pathway
AKT1	cGMP-PKG signaling pathway
MAPK1	Chemokine signaling pathway
AKT1	Chemokine signaling pathway
MAPK1	cAMP signaling pathway
AKT1	cAMP signaling pathway
MAPK1	Viral carcinogenesis
CDKN1A	Viral carcinogenesis
MAPK1	Focal adhesion
AKT1	Focal adhesion
MAPK1	Ras signaling pathway
AKT1	Ras signaling pathway
