# Supplementary material for: Mapping Pharmacological Network of Multi-Targeting Litchi Ingredients in Cancer Therapeutics
Source: Front Pharmacol. 2020 Apr 24;11:451. doi: 10.3389/fphar.2020.00451 (PMC7193898; doi:10.3389/fphar.2020.00451)
Supplement: Supplementary file 4 [file Table_4.xlsx]

## Sheet: Sheet1
Ingredients	Targets
(-)-Epicatechin	BAX
(-)-Epicatechin	BCL2
(-)-Epicatechin	NFKB
(-)-Epicatechin	CDKN1A
(-)-Epicatechin	TP53
(+)-Catechin	CASP3
(+)-Catechin	CASP8
(+)-Catechin	CASP9
(+)-Catechin	TP53
Betulinic acid	AKT1
Betulinic acid	BAD
Betulinic acid	BAK1
Betulinic acid	BAX
Betulinic acid	BCL2
Betulinic acid	CDH1
Betulinic acid	CASP3
Betulinic acid	CASP9
Betulinic acid	CYC
Betulinic acid	NFKBIB
Betulinic acid	CHUK
Betulinic acid	MKI67
Betulinic acid	PMAIP1
Betulinic acid	CDKN1A
Betulinic acid	CDKN1B
Betulinic acid	TP53
Betulinic acid	CDKL2
Betulinic acid	PARP1
Betulinic acid	PIK3CA
Betulinic acid	ROS1
Betulinic acid	TIMP2
Betulinic acid	XIAP
Chlorogenic acid	AKT1
Chlorogenic acid	CCNA
Chlorogenic acid	CCNB1
Chlorogenic acid	CCND1
Chlorogenic acid	CCND3
Chlorogenic acid	CCNE
Chlorogenic acid	CDC2
Chlorogenic acid	CDC25C
Chlorogenic acid	CDK1
Chlorogenic acid	CDK2
Chlorogenic acid	CDK4
Chlorogenic acid	CDK6
Chlorogenic acid	CHEK1
Chlorogenic acid	CHEK2
Chlorogenic acid	MAPK1
Chlorogenic acid	MAPK8
Chlorogenic acid	BAX
Chlorogenic acid	BCL2
Chlorogenic acid	CASP3
Chlorogenic acid	CDKN2A
Chlorogenic acid	CDKN2B
Chlorogenic acid	CDKN1A
Chlorogenic acid	CDKN1B
Chlorogenic acid	MAPK14
Chlorogenic acid	PIK3CA
Chlorogenic acid	SKP2
Cyanidin-3-glucoside	BCL2
Cyanidin-3-glucoside	CASP3
ECG	AKT1
ECG	BAX
ECG	BCL2
ECG	CASP3
ECG	MAPK1
ECG	JNK
ECG	CDKN1A
ECG	TP53
EGC	BAX
EGC	BCL2
EGCG	AKT1
EGCG	AP1
EGCG	APAF1
EGCG	ATM
EGCG	BAD
EGCG	BAX
EGCG	BCL2
EGCG	BCL2L1
EGCG	BIRC5
EGCG	CASP2
EGCG	CASP3
EGCG	CASP8
EGCG	CASP9
EGCG	CCNB1
EGCG	CDC2
EGCG	CYC
EGCG	DIABLO
EGCG	EGFR
EGCG	ERBB2
EGCG	ERBB3
EGCG	FAS
EGCG	FASLG
EGCG	GDF15
EGCG	JNK1
EGCG	JNK2
EGCG	MAPK1
EGCG	MLH1
EGCG	MSH2
EGCG	MTCO2
EGCG	MYC
EGCG	NFKB
EGCG	CDKN1A
EGCG	MAPK14
EGCG	TP53
EGCG	PARP1
EGCG	PEG2
EGCG	PGE2
EGCG	PIK3CA
EGCG	PRKAA2
EGCG	PTEN
EGCG	PTK2
EGCG	SP1
EGCG	KRAS
Gallic acid	AKT1
Gallic acid	APAF1
Gallic acid	ATM
Gallic acid	ATR
Gallic acid	BAK1
Gallic acid	BAX
Gallic acid	BCL2
Gallic acid	BCL2L1
Gallic acid	BIK
Gallic acid	BRCA1
Gallic acid	CASP3
Gallic acid	CASP8
Gallic acid	CASP9
Gallic acid	CKII
Gallic acid	CYC
Gallic acid	PRKDC
Gallic acid	EREG
Gallic acid	GSH
Gallic acid	H2AX
Gallic acid	JNK
Gallic acid	MDC1
Gallic acid	MGMT
Gallic acid	MTOR
Gallic acid	TP53
Gallic acid	RPS6KB1
Gallic acid	PARP1
Gallic acid	ROS1
Gallic acid	XIAP
Kaempferol	AKT1
Kaempferol	ATG7
Kaempferol	ATM
Kaempferol	BAD
Kaempferol	BAX
Kaempferol	BCL2
Kaempferol	BCL2L1
Kaempferol	BECN1
Kaempferol	BID
Kaempferol	BIK
Kaempferol	CASP3
Kaempferol	CASP7
Kaempferol	CASP8
Kaempferol	CASP9
Kaempferol	CFLIP
Kaempferol	DDIT3
Kaempferol	CYC
Kaempferol	TNFRSF10A
Kaempferol	EREG
Kaempferol	FAS
Kaempferol	EHMT2
Kaempferol	H2AX
Kaempferol	TERT
Kaempferol	ERN1
Kaempferol	JNK
Kaempferol	LC3I
Kaempferol	LC3II
Kaempferol	LC3III
Kaempferol	MAPK1
Kaempferol	MAPK3
Kaempferol	MAP2K1
Kaempferol	MAP2K2
Kaempferol	MTCO2
Lupeol	APAF1
Lupeol	BAX
Lupeol	BCL2
Lupeol	CASP3
Lupeol	CASP9
Lupeol	EGFR
Lupeol	MKI67
Lupeol	PARP1
Lupeol	STAT3
Luteolin	AIF
Luteolin	AKT1
Luteolin	ANO1
Luteolin	AURKB
Luteolin	BANF1
Luteolin	BAX
Luteolin	BCL2
Luteolin	BCL2L1
Luteolin	BIRC5
Luteolin	CASP3
Luteolin	CASP9
Luteolin	CCND1
Luteolin	CCNE
Luteolin	DEDD2
Luteolin	MAPK1
Luteolin	GAK
Luteolin	ENG
Luteolin	HSP90
Luteolin	HTERT
Luteolin	MAPK3
Luteolin	MCL1
Luteolin	MCL4
Luteolin	MIR107
Luteolin	MIR139
Luteolin	MIR155
Luteolin	MIR21
Luteolin	MIR224
Luteolin	MIR301
Luteolin	MIR340
Luteolin	MIR34A
Luteolin	MIR422A
Luteolin	MIR5703
Luteolin	MIR630
Luteolin	MTOR
Luteolin	MYC
Luteolin	NFKBIA
Luteolin	NOTCH1
Luteolin	NFE2L2
Luteolin	CDKN1A
Luteolin	MAPK14
Luteolin	TP53
Luteolin	PIK3CA
Luteolin	PTPN6
Luteolin	SIRT1
Luteolin	STAT3
Luteolin	TET1
Luteolin	VRK1
Naringenin	AKT1
Naringenin	MAP3K5
Naringenin	ATF3
Naringenin	BAX
Naringenin	BCL2
Naringenin	BIRC5
Naringenin	CASP3
Naringenin	CASP9
Naringenin	JNK
Naringenin	MAPK1
Naringenin	MAPK3
Naringenin	MAPK14
Naringenin	TP53
Naringenin	RPS6KB1
Naringenin	ROS1
Naringenin	RPS6
Naringin	BAX
Naringin	CASP1
Naringin	CASP3
Naringin	CASP9
Naringin	FADD
Naringin	FAS
Naringin	MTCO2
Naringin	NFKB
Naringin	TP53
Naringin	CDKL2
PA	BAX
PA	BCL2
PA	CASP3
PA	LC3I
PA	LC3II
PA	PARP1
Procyanidin B2	AKT1
Procyanidin B2	ATG5
Procyanidin B2	BAX
Procyanidin B2	BECN1
Procyanidin B2	CASP3
Procyanidin B2	LC3I
Procyanidin B2	LC3II
Procyanidin B2	MTOR
Procyanidin B2	PIK3CA
Rutin.	BAX
Rutin.	BCL2
Rutin.	CASP3
Rutin.	CASP8
Rutin.	CASP9
Rutin.	GSK3B
Rutin.	IKKB
Rutin.	CHUK
Rutin.	MK2
Rutin.	NFKB
Rutin.	MAPK14
Rutin.	TP53
Rutin.	PARP1
Rutin.	TNF
β-Sitosterol	BAX
β-Sitosterol	BCL2
β-Sitosterol	CASP3
