# Supplementary material for: Mapping Pharmacological Network of Multi-Targeting Litchi Ingredients in Cancer Therapeutics
Source: Front Pharmacol. 2020 Apr 24;11:451. doi: 10.3389/fphar.2020.00451 (PMC7193898; doi:10.3389/fphar.2020.00451)
Supplement: Supplementary file 5 [file Table_5.xlsx]

## Sheet: Sheet1
node1	node2
Betulinic acid	AKT1
Chlorogenic acid	AKT1
ECG	AKT1
EGCG	AKT1
Gallic acid	AKT1
Kaempferol	AKT1
Luteolin	AKT1
Naringenin	AKT1
Procyanidin B2	AKT1
(-)-Epicatechin	BAX
Betulinic acid	BAX
Chlorogenic acid	BAX
ECG	BAX
EGC	BAX
EGCG	BAX
Gallic acid	BAX
Kaempferol	BAX
Lupeol	BAX
Luteolin	BAX
Naringenin	BAX
Naringin	BAX
PA	BAX
Procyanidin B2	BAX
Rutin.	BAX
β-Sitosterol	BAX
(-)-Epicatechin	BCL2
Betulinic acid	BCL2
Cyanidin-3-glucoside	BCL2
Chlorogenic acid	BCL2
ECG	BCL2
EGC	BCL2
EGCG	BCL2
Gallic acid	BCL2
Kaempferol	BCL2
Lupeol	BCL2
Luteolin	BCL2
Naringenin	BCL2
PA	BCL2
Rutin.	BCL2
β-Sitosterol	BCL2
(+)-Catechin	CASP3
Betulinic acid	CASP3
Cyanidin-3-glucoside	CASP3
Chlorogenic acid	CASP3
ECG	CASP3
EGCG	CASP3
Gallic acid	CASP3
Kaempferol	CASP3
Lupeol	CASP3
Luteolin	CASP3
Naringenin	CASP3
Naringin	CASP3
PA	CASP3
Procyanidin B2	CASP3
Rutin.	CASP3
β-Sitosterol	CASP3
(+)-Catechin	CASP9
Betulinic acid	CASP9
EGCG	CASP9
Gallic acid	CASP9
Kaempferol	CASP9
Lupeol	CASP9
Luteolin	CASP9
Naringenin	CASP9
Naringin	CASP9
Rutin.	CASP9
(-)-Epicatechin	TP53
(+)-Catechin	TP53
Betulinic acid	TP53
ECG	TP53
EGCG	TP53
Gallic acid	TP53
Luteolin	TP53
Naringenin	TP53
Naringin	TP53
Rutin.	TP53
TP53	Apoptosis
BAX	Apoptosis
CASP3	Apoptosis
CASP9	Apoptosis
AKT1	Apoptosis
BCL2	Apoptosis
TP53	Colorectal cancer
BAX	Colorectal cancer
CASP3	Colorectal cancer
CASP9	Colorectal cancer
AKT1	Colorectal cancer
BCL2	Colorectal cancer
TP53	Hepatitis B
BAX	Hepatitis B
CASP3	Hepatitis B
CASP9	Hepatitis B
AKT1	Hepatitis B
BCL2	Hepatitis B
TP53	Amyotrophic lateral sclerosis (ALS)
BAX	Amyotrophic lateral sclerosis (ALS)
CASP3	Amyotrophic lateral sclerosis (ALS)
CASP9	Amyotrophic lateral sclerosis (ALS)
BCL2	Amyotrophic lateral sclerosis (ALS)
TP53	Pathways in cancer
BAX	Pathways in cancer
CASP3	Pathways in cancer
CASP9	Pathways in cancer
AKT1	Pathways in cancer
BCL2	Pathways in cancer
BAX	Tuberculosis
CASP3	Tuberculosis
CASP9	Tuberculosis
AKT1	Tuberculosis
BCL2	Tuberculosis
TP53	p53 signaling pathway
BAX	p53 signaling pathway
CASP3	p53 signaling pathway
CASP9	p53 signaling pathway
TP53	Small cell lung cancer
CASP9	Small cell lung cancer
AKT1	Small cell lung cancer
BCL2	Small cell lung cancer
TP53	Prostate cancer
CASP9	Prostate cancer
AKT1	Prostate cancer
BCL2	Prostate cancer
CASP3	Toxoplasmosis
CASP9	Toxoplasmosis
AKT1	Toxoplasmosis
BCL2	Toxoplasmosis
TP53	Neurotrophin signaling pathway
BAX	Neurotrophin signaling pathway
AKT1	Neurotrophin signaling pathway
BCL2	Neurotrophin signaling pathway
TP53	Sphingolipid signaling pathway
BAX	Sphingolipid signaling pathway
AKT1	Sphingolipid signaling pathway
BCL2	Sphingolipid signaling pathway
TP53	Huntington's disease
BAX	Huntington's disease
CASP3	Huntington's disease
CASP9	Huntington's disease
TP53	Endometrial cancer
CASP9	Endometrial cancer
AKT1	Endometrial cancer
TP53	Non-small cell lung cancer
CASP9	Non-small cell lung cancer
AKT1	Non-small cell lung cancer
TP53	Pancreatic cancer
CASP9	Pancreatic cancer
AKT1	Pancreatic cancer
TP53	PI3K-Akt signaling pathway
CASP9	PI3K-Akt signaling pathway
AKT1	PI3K-Akt signaling pathway
BCL2	PI3K-Akt signaling pathway
TP53	Thyroid hormone signaling pathway
CASP9	Thyroid hormone signaling pathway
AKT1	Thyroid hormone signaling pathway
TP53	Epstein-Barr virus infection
AKT1	Epstein-Barr virus infection
BCL2	Epstein-Barr virus infection
BAX	Non-alcoholic fatty liver disease (NAFLD)
CASP3	Non-alcoholic fatty liver disease (NAFLD)
AKT1	Non-alcoholic fatty liver disease (NAFLD)
TP53	Proteoglycans in cancer
CASP3	Proteoglycans in cancer
AKT1	Proteoglycans in cancer
TP53	Viral carcinogenesis
BAX	Viral carcinogenesis
CASP3	Viral carcinogenesis
TP53	MAPK signaling pathway
CASP3	MAPK signaling pathway
AKT1	MAPK signaling pathway
TP53	HTLV-I infection
BAX	HTLV-I infection
AKT1	HTLV-I infection
TP53	MicroRNAs in cancer
CASP3	MicroRNAs in cancer
BCL2	MicroRNAs in cancer
CASP3	Legionellosis
CASP9	Legionellosis
CASP3	Viral myocarditis
CASP9	Viral myocarditis
CASP9	VEGF signaling pathway
AKT1	VEGF signaling pathway
TP53	Central carbon metabolism in cancer
AKT1	Central carbon metabolism in cancer
TP53	Glioma
AKT1	Glioma
TP53	Melanoma
AKT1	Melanoma
TP53	Chronic myeloid leukemia
AKT1	Chronic myeloid leukemia
AKT1	HIF-1 signaling pathway
BCL2	HIF-1 signaling pathway
CASP3	TNF signaling pathway
AKT1	TNF signaling pathway
AKT1	Cholinergic synapse
BCL2	Cholinergic synapse
TP53	Hepatitis C
AKT1	Hepatitis C
TP53	Measles
AKT1	Measles
AKT1	Adrenergic signaling in cardiomyocytes
BCL2	Adrenergic signaling in cardiomyocytes
CASP3	Parkinson's disease
CASP9	Parkinson's disease
