# Supplementary material for: Mapping Pharmacological Network of Multi-Targeting Litchi Ingredients in Cancer Therapeutics
Source: Front Pharmacol. 2020 Apr 24;11:451. doi: 10.3389/fphar.2020.00451 (PMC7193898; doi:10.3389/fphar.2020.00451)
Supplement: Supplementary file 6 [file Table_6.xlsx]

## Sheet: Sheet1
Ingredients	Targets
EGCG	AP1
EGCG	ARL6IP5
EGCG	CBP
EGCG	CCL5
EGCG	CCND1
EGCG	CDH1
EGCG	CDH2
EGCG	CXCL8
EGCG	EGFR
EGCG	EP300
EGCG	FN1
EGCG	HAT
EGCG	IGF
EGCG	IGF1R
EGCG	IGFBP3
EGCG	IKB
EGCG	IL6
EGCG	ITGA5
EGCG	MAPK1
EGCG	MAPK8
EGCG	MMP2
EGCG	MMP7
EGCG	MMP9
EGCG	NFKB
EGCG	NFKBIA
EGCG	NOS2
EGCG	NOS3
EGCG	PIK3CA
EGCG	PTK2
EGCG	RELA
EGCG	SMAD2
EGCG	SMAD3
EGCG	SNAIL1
EGCG	SNAIL2
EGCG	SP1
EGCG	TGFB1
EGCG	TGFB2
EGCG	TIMP1
EGCG	TLR9
EGCG	TOP2A
EGCG	VIM
Cyanidin-3-glucoside	CDH1
Cyanidin-3-glucoside	CDH2
Cyanidin-3-glucoside	CSRC
Cyanidin-3-glucoside	ERBB2
Cyanidin-3-glucoside	ESR2
Cyanidin-3-glucoside	MAPK8
Cyanidin-3-glucoside	MIR138
Cyanidin-3-glucoside	NFKB
Cyanidin-3-glucoside	PTK2
Cyanidin-3-glucoside	SLC22A5
Cyanidin-3-glucoside	SNAIL1
Cyanidin-3-glucoside	SNAIL2
Cyanidin-3-glucoside	TJP1
Cyanidin-3-glucoside	VIM
cyanidin-3-rutinoside	MMP2
cyanidin-3-rutinoside	PLAU
cyanidin-3-rutinoside	TIMP2
cyanidin-3-rutinoside	CJUN
cyanidin-3-rutinoside	NFKB
Kaempferol	AKT1
Kaempferol	CDH1
Kaempferol	CDH2
Kaempferol	CJUN
Kaempferol	MAPK2
Kaempferol	MAPK3
Kaempferol	MIR21
Kaempferol	MMP2
Kaempferol	MMP9
Kaempferol	MTOR
Kaempferol	MYC
Kaempferol	PIK3CA
Kaempferol	PTEN
Kaempferol	PTK2
Kaempferol	RAC1
Kaempferol	RHOA
Kaempferol	SMAD3
Kaempferol	SNAIL1
Kaempferol	VIM
Luteolin	AKT1
Luteolin	CDH1
Luteolin	CDH2
Luteolin	CTNNB1
Luteolin	CYCD1
Luteolin	HES1
Luteolin	HEY1
Luteolin	MIR384
Luteolin	MMP16
Luteolin	MMP2
Luteolin	MMP3
Luteolin	MMP7
Luteolin	MMP9
Luteolin	NFKB
Luteolin	NFKBIA
Luteolin	NOTCH1
Luteolin	PIK3CA
Luteolin	PTN
Luteolin	SNAIL1
Luteolin	SNAIL2
Luteolin	STAT3
Luteolin	VIM
Naringenin	AKT1
Naringenin	CDH1
Naringenin	MAPK1
Naringenin	MAPK14
Naringenin	MMP2
Naringenin	MMP9
Naringenin	NCL
Naringenin	NFΚB
Naringenin	PKCZ
Naringenin	PKCΕ
Naringenin	RAC1
Naringenin	RHO
Naringenin	RHOA
Naringenin	SCN9A
Naringenin	SNAIL1
Naringenin	SNAIL2
Naringenin	TGFΒ1
Naringenin	TWIST1
Naringenin	VIM
Gallic acid	AKT1
Gallic acid	CDC42
Gallic acid	CHUK
Gallic acid	CJUN
Gallic acid	EGFR
Gallic acid	GRB2
Gallic acid	IL6
Gallic acid	JNK2
Gallic acid	JUN
Gallic acid	MAPK14
Gallic acid	MAPK2
Gallic acid	MAPK3
Gallic acid	MAPK9
Gallic acid	MEKK3
Gallic acid	MMP2
Gallic acid	MMP9
Gallic acid	NFKB
Gallic acid	PIK3CA
Gallic acid	PKC
Gallic acid	PTK2
Gallic acid	RAC1
Gallic acid	RAS
Gallic acid	RELA
Gallic acid	RHOA
Gallic acid	RHOB
Gallic acid	ROS1
Gallic acid	SOS1
Gallic acid	SRC
Gallic acid	STAT3
Lupeol	CLAUDIN1
Lupeol	TP53
Lupeol	BCL2
Lupeol	MTCO2
Lupeol	MMP2
Lupeol	MMP9
Lupeol	NFΚB
Lupeol	RELA
PA	AKT1
PA	CDC42
PA	CJUN
PA	CXCL8
PA	FGF2
PA	FN1
PA	IL6
PA	MMP2
PA	MMP9
PA	NCL
PA	NFKBIA
PA	NFΚB
PA	PIK3CA
PA	PKCE
PA	PKCΕ
PA	RAC1
PA	RAS
PA	RHOA
PA	RHOB
PA	USF2
PA	VEGFA
