# Supplementary material for: Mapping Pharmacological Network of Multi-Targeting Litchi Ingredients in Cancer Therapeutics
Source: Front Pharmacol. 2020 Apr 24;11:451. doi: 10.3389/fphar.2020.00451 (PMC7193898; doi:10.3389/fphar.2020.00451)
Supplement: Supplementary file 7 [file Table_7.xlsx]

## Sheet: Sheet2
node1	node2
MMP2	EGCG
MMP2	cyanidin-3-rutinoside
MMP2	Gallic acid
MMP2	Kaempferol
MMP2	Lupeol
MMP2	Luteolin
MMP2	Naringenin
MMP2	PA
MMP9	EGCG
MMP9	Gallic acid
MMP9	Kaempferol
MMP9	Lupeol
MMP9	Luteolin
MMP9	Naringenin
MMP9	PA
MMP2	Bladder cancer
MMP9	Bladder cancer
MMP2	Estrogen signaling pathway
MMP9	Estrogen signaling pathway
MMP2	Leukocyte transendothelial migration
MMP9	Leukocyte transendothelial migration
MMP2	Proteoglycans in cancer
MMP9	Proteoglycans in cancer
MMP2	Pathways in cancer
MMP9	Pathways in cancer
