# Supplementary material for: Mapping Pharmacological Network of Multi-Targeting Litchi Ingredients in Cancer Therapeutics
Source: Front Pharmacol. 2020 Apr 24;11:451. doi: 10.3389/fphar.2020.00451 (PMC7193898; doi:10.3389/fphar.2020.00451)
Supplement: Supplementary file 8 [file Table_8.xlsx]

## Sheet: Sheet1
Ingredients	Targets
EGCG	ABCG2
EGCG	ABCB1
EGCG	ATP7A
EGCG	ATP7B
EGCG	BAX
EGCG	BBC3
EGCG	CASP3
EGCG	CASP7
EGCG	CASP9
EGCG	CDKN1A
EGCG	ERCC1
EGCG	GSTP1
EGCG	HDGF
EGCG	HSPA5
EGCG	IRS1
EGCG	JAK3
EGCG	LC3II
EGCG	MAPK1
EGCG	MIR155
EGCG	NFKB
EGCG	PARP1
EGCG	PDZD3
EGCG	PDZK1
EGCG	PGP
EGCG	PMAIP1
EGCG	RPS6KB1
EGCG	RXRA
EGCG	SFN
EGCG	SLC22A5
EGCG	SLC31A1
EGCG	SLC31A2
EGCG	STAT3
EGCG	TFAP2A
EGCG	VEGFA
(+)-Catechin	SOD2
(+)-Catechin	GSTA1
Kaempferol	ABCC6
Kaempferol	AKT1
Kaempferol	BAX
Kaempferol	BCL2
Kaempferol	BCL2L1
Kaempferol	BIRC5
Kaempferol	CASP10
Kaempferol	CASP3
Kaempferol	CASP7
Kaempferol	CASP8
Kaempferol	CASP9
Kaempferol	CDKN1A
Kaempferol	FAS
Kaempferol	JAK1
Kaempferol	JNK
Kaempferol	MAPK1
Kaempferol	MAPK14
Kaempferol	MYC
Kaempferol	NFKB
Kaempferol	PARP1
Kaempferol	PIK3CA
Kaempferol	ROS1
Kaempferol	STAT3
Kaempferol	TNFRSF10A
Kaempferol	XIAP
Luteolin	BAX
Luteolin	BCL2
Luteolin	BCL2L1
Luteolin	CASP3
Luteolin	CASP8
Luteolin	CASP9
Luteolin	CCNE2
Luteolin	CDH2
Luteolin	FAS
Luteolin	GSTA1
Luteolin	GSTA2
Luteolin	HMOX1
Luteolin	JAK1
Luteolin	JNK
Luteolin	MAPK1
Luteolin	MAPK14
Luteolin	NFE2L2
Luteolin	NFKBIA
Luteolin	PARP1
Luteolin	PPARG
Luteolin	PRKAR2A
Luteolin	PTK2
Luteolin	PTPN11
Luteolin	RACK1
Luteolin	RELA
Luteolin	ROS1
Luteolin	SLC22A5
Luteolin	SNAIL1
Luteolin	SNAIL2
Luteolin	STAT1
Luteolin	STAT2
Luteolin	STAT3
Luteolin	TWIST1
Luteolin	TYK2
Luteolin	VIM
Naringenin	CDKN2A
Naringenin	BCL2
Naringenin	CASP3
Naringenin	CASP9
Naringenin	BAX
Naringenin	PTK2
Naringenin	MAPK14
Naringin	ChIL3
Naringin	BAX
Naringin	BID
Naringin	BIRC5
Naringin	BIRC7
Naringin	CASP3
Naringin	CDKN1A
Naringin	CDKN1B
Naringin	CYC
Naringin	MRC1
Naringin	NFΚB
Naringin	PGP
Naringin	TP53
Rutin	PGP
Rutin	ABCG2
Gallic acid	APAF1
Gallic acid	BAX
Gallic acid	BCL2
Gallic acid	CASP3
Gallic acid	CCNA
Gallic acid	CCNB
Gallic acid	CCND1
Gallic acid	DIABLO
Gallic acid	EGFR
Gallic acid	HIF1A
Gallic acid	IL6
Gallic acid	JAK1
Gallic acid	MTCO2
Gallic acid	MYC
Gallic acid	NOS2
Gallic acid	PARP1
Gallic acid	ROS1
Gallic acid	SRC
Gallic acid	STAT3
Gallic acid	TP53
Gallic acid	VEGFA
Gallic acid	XIAP
Betulinic acid	BAX
Betulinic acid	BCL2
Betulinic acid	BIRC5
Betulinic acid	CASP12
Betulinic acid	CASP3
Betulinic acid	CDK6
Betulinic acid	CTNNB1
Betulinic acid	DDIT3
Betulinic acid	EGFR
Betulinic acid	EIF2Α
Betulinic acid	GSK3Β
Betulinic acid	HK2
Betulinic acid	HSPA5
Betulinic acid	MAP1LC3B
Betulinic acid	MAPK1
Betulinic acid	PARP1
Betulinic acid	RB1
Betulinic acid	SQSTM1
Betulinic acid	STAT3
Betulinic acid	TYMS
Betulinic acid	VDAC1
β-Sitosterol	AKT1
β-Sitosterol	GSK3Β
β-Sitosterol	RELA
β-Sitosterol	BAX
β-Sitosterol	BCL2
β-Sitosterol	SNAIL1
β-Sitosterol	VIM
Lupeol	ABCG2
Lupeol	MAPK1
Lupeol	EIF2A
Lupeol	CASP3
(-)-Epicatechin	CHEK2
(-)-Epicatechin	CDKN1A
(-)-Epicatechin	CASP3
(-)-Epicatechin	GADD45A
(-)-Epicatechin	DDIT3
