# Supplementary material for: Mapping Pharmacological Network of Multi-Targeting Litchi Ingredients in Cancer Therapeutics
Source: Front Pharmacol. 2020 Apr 24;11:451. doi: 10.3389/fphar.2020.00451 (PMC7193898; doi:10.3389/fphar.2020.00451)
Supplement: Supplementary file 9 [file Table_9.xlsx]

## Sheet: Sheet1
node1	node2
EGCG	BAX
Betulinic acid	BAX
Gallic acid	BAX
Kaempferol	BAX
Luteolin	BAX
Naringenin	BAX
Naringin	BAX
β-Sitosterol	BAX
Betulinic acid	BCL2
Gallic acid	BCL2
Kaempferol	BCL2
Luteolin	BCL2
Naringenin	BCL2
β-Sitosterol	BCL2
EGCG	CASP3
(-)-Epicatechin	CASP3
Betulinic acid	CASP3
Gallic acid	CASP3
Kaempferol	CASP3
Lupeol	CASP3
Luteolin	CASP3
Naringenin	CASP3
Naringin	CASP3
BAX	Amyotrophic lateral sclerosis (ALS)
CASP3	Amyotrophic lateral sclerosis (ALS)
BCL2	Amyotrophic lateral sclerosis (ALS)
BAX	Colorectal cancer
CASP3	Colorectal cancer
BCL2	Colorectal cancer
BAX	Apoptosis
CASP3	Apoptosis
BCL2	Apoptosis
BAX	Hepatitis B
CASP3	Hepatitis B
BCL2	Hepatitis B
BAX	Tuberculosis
CASP3	Tuberculosis
BCL2	Tuberculosis
BAX	Pathways in cancer
CASP3	Pathways in cancer
BCL2	Pathways in cancer
BAX	p53 signaling pathway
CASP3	p53 signaling pathway
CASP3	Toxoplasmosis
BCL2	Toxoplasmosis
BAX	Sphingolipid signaling pathway
BCL2	Sphingolipid signaling pathway
BAX	Neurotrophin signaling pathway
BCL2	Neurotrophin signaling pathway
BAX	Non-alcoholic fatty liver disease (NAFLD)
CASP3	Non-alcoholic fatty liver disease (NAFLD)
BAX	Protein processing in endoplasmic reticulum
BCL2	Protein processing in endoplasmic reticulum
BAX	Huntington's disease
CASP3	Huntington's disease
BAX	Viral carcinogenesis
CASP3	Viral carcinogenesis
CASP3	MicroRNAs in cancer
BCL2	MicroRNAs in cancer
