# Supplementary material for: Mapping Pharmacological Network of Multi-Targeting Litchi Ingredients in Cancer Therapeutics
Source: Front Pharmacol. 2020 Apr 24;11:451. doi: 10.3389/fphar.2020.00451 (PMC7193898; doi:10.3389/fphar.2020.00451)
Supplement: Supplementary file 10 [file Table_10.xlsx]

## Sheet: Sheet1
suppressing cancer stemness
Ingredients	Targets
Betulinic acid	NANOG
Betulinic acid	OCT4
Betulinic acid	PRKAA2
Betulinic acid	SOX2
EGCG	ALDH1A1
EGCG	CD44
EGCG	CTNNB1
EGCG	GSK3B
EGCG	MYC
EGCG	NANOG
EGCG	OCT4
EGCG	PROM1
EGCG	STAT3
Luteolin	BMI1
Luteolin	CCND1
Luteolin	CD44
Luteolin	FZD6
Luteolin	IL6
Luteolin	MYC
Luteolin	OCT4
Luteolin	PROM1
Luteolin	STAT3
Chlorogenic acid	NANOG
Chlorogenic acid	POU5F1
Chlorogenic acid	SOX2
inhibiting metabolism
Ingredients	Targets
Betulinic acid	CAV1
Betulinic acid	IΚBΑ
Betulinic acid	LDHA
Betulinic acid	LDHB
Betulinic acid	MYC
Betulinic acid	PDK1
Betulinic acid	RELA
ECG	G6PD
ECG	TKT
EGCG	HIF1A
EGCG	HK2
EGCG	LDHA
EGCG	PFKM
EGCG	PKM
EGCG	SLC2A1
EGCG	VEGFA
Kaempferol	SLC2A1
Kaempferol	SLC16A1
Naringenin	AKT1
Naringenin	GTF2H2
Naringenin	MAP2K1
Naringenin	MAP2K2
Naringenin	MAPK1
Naringenin	NFKB1
Naringenin	PIK3CA
attenuating angiogenesis
Ingredients	Targets
Betulinic acid	HIF1A
Betulinic acid	STAT3
Cyanidin-3-glucoside	STAT3
Cyanidin-4-glucoside	VEGFA
EGCG	ACTA1
EGCG	PECAM1
EGCG	MPI
Gallic acid	AKT1
Gallic acid	EGFR
Gallic acid	HIF1A
Gallic acid	MAPK1
Gallic acid	PTEN
Gallic acid	VEGFA
Kaempferol	AKT1
Kaempferol	ESRRA
Kaempferol	HIF1A
Kaempferol	VEGFA
Luteolin	NOTCH1
Luteolin	VEGFA
enhanceing immunity
Ingredients	Targets
Kaempferol	CSF2
Kaempferol	MAP2K1
Kaempferol	MAPK2
Kaempferol	MAPK3
Kaempferol	PKC
Kaempferol	PLC
Lupeol	AKT1
Lupeol	BCL2
Lupeol	CTNNB1
Lupeol	IFNG
Lupeol	LAMP1
Lupeol	MAPK2
Lupeol	MAPK3
Lupeol	PIK3CA
Lupeol	PRF1
Naringenin	GZMB
Naringenin	ID2
Naringenin	IFNG
Naringenin	IRF2
Naringenin	SMAD3
Naringenin	SMAD7
