# Supplementary material for: Mapping Pharmacological Network of Multi-Targeting Litchi Ingredients in Cancer Therapeutics
Source: Front Pharmacol. 2020 Apr 24;11:451. doi: 10.3389/fphar.2020.00451 (PMC7193898; doi:10.3389/fphar.2020.00451)
Supplement: Supplementary file 11 [file Table_11.xlsx]

## Sheet: Sheet1
Fig6A
Group	Ingredients
A(Proliferation)	kaempferol, EGCG, gallic acid
B (Apoptosis and autophagy)	luteolin, EGCG,kaempferol,gallic acid , betulinic acid , chlorogenic acid
C(Metastasis)	EGCG, gallic acid , luteolin, PA.
D(Chemo/radiotherapy sensitivity )	luteolin,EGCG ,kaempferol ,gallic acid ,betulinic acid
Fig6B
Group	Targets
A(Proliferation)	MAPK1, CDKN1A, MAPK14, AKT1
B (Apoptosis and autophagy)	BAX,BCL2,CASP3,CASP9,TP53,AKT1
C(Metastasis)	MMP2,MMP9
D(Chemo/radiotherapy sensitivity )	CASP3, BAX, BCL2
