# Supplementary material for: Mapping Pharmacological Network of Multi-Targeting Litchi Ingredients in Cancer Therapeutics
Source: Front Pharmacol. 2020 Apr 24;11:451. doi: 10.3389/fphar.2020.00451 (PMC7193898; doi:10.3389/fphar.2020.00451)
Supplement: Supplementary file 12 [file Table_12.xlsx]

## Sheet: Sheet1
Molecular docking results
Ingredient	Protein	Total score	Crash	Polar
EGCG	BAX	6.33	-1.02	7.47
	BCL2	6.65	-2.21	5.28
	CASP3	6.97	-1.52	6.64
	AKT1	9.5	-0.56	8
Gallic acid	BAX	5.24	-0.62	5.59
	BCL2	4.84	-0.16	6.03
	CASP3	4.84	-0.5	4.94
	AKT1	5.9	-0.28	5.76
