# Supplementary material for: Mapping Pharmacological Network of Multi-Targeting Litchi Ingredients in Cancer Therapeutics
Source: Front Pharmacol. 2020 Apr 24;11:451. doi: 10.3389/fphar.2020.00451 (PMC7193898; doi:10.3389/fphar.2020.00451)
Supplement: Supplementary file 13 [file Table_13.xlsx]

## Sheet: Sheet1
Abbreviation	Full name
Ingredients
EC	(-)-Epicatechin
ECG	(-)-Epicatechin-3-gallate
EGC	(-)-Epigallocatechin
EGCG	Epigallocatechin gallate
GC	(-)-Gallocatechin
PA	Protocatechuic acid
Targets
ABCB1	ATP binding cassette subfamily B member 1
ABCC6	ATP binding cassette subfamily C member 6
ABCG2	ATP binding cassette subfamily G member 2
ACTA1	actin alpha 1
AIFM1	apoptosis inducing factor mitochondria associated 1
AKT1	AKT serine/threonine kinase 1
ALDH1A1	aldehyde dehydrogenase 1 family member A1
ANO1	anoctamin 1
AP1	activator protein 1
APAF1	apoptotic peptidase activating factor 1
AR	androgen receptor
ARL6IP5	ADP ribosylation factor like GTPase 6 interacting protein 5
ATF3	activating transcription factor 3
ATG5	autophagy related 5
ATG7	autophagy related 7
ATM	ATM serine/threonine kinase
ATP7A	ATPase copper transporting alpha
ATP7B	ATPase copper transporting beta
ATR	ATR serine/threonine kinase
AURKB	aurora kinase B
BAD	BCL2 associated agonist of cell death
BANF1	barrier to autointegration factor 1
BAX	BCL2 associated X, apoptosis regulator
BBC3	BCL2 binding component 3
BCAR1	BCAR1 scaffold protein, Cas family member
BCL2	BCL2 apoptosis regulator
BECN1	beclin 1
BID	BH3 interacting domain death agonist
BIK	BCL2 interacting killer
BIRC5	baculoviral IAP repeat containing 5
BIRC7	baculoviral IAP repeat containing 7
BMI1	BMI1 proto-oncogene, polycomb ring finger
BRCA1	BRCA1 DNA repair associated
CASP1	caspase 1
CASP10	caspase 10
CASP12	caspase 12
CASP3	caspase 3
CASP7	caspase 7
CASP8	caspase 8
CASP9	caspase 9
CAV1	caveolin 1
CCL5	C-C motif chemokine ligand 5
CCNA2	cyclin A2
CCNB1	cyclin B1
CCND1	cyclin D1
CCND3	cyclin D3
CCNE2	cyclin E2
CDC25C	cell division cycle 25C
CDC42	cell division cycle 42
CDH1	cadherin 1
CDH2	cadherin 2
CDK1	cyclin dependent kinase 1
CDK2	cyclin dependent kinase 2
CDK20	cyclin dependent kinase 20
CDK4	cyclin dependent kinase 4
CDK6	cyclin dependent kinase 6
CDKL2	cyclin dependent kinase like 2
CDKN1A	cyclin dependent kinase inhibitor 1A
CDKN1B	cyclin dependent kinase inhibitor 1B
CDKN2A	cyclin dependent kinase inhibitor 2A
CDKN2B	cyclin dependent kinase inhibitor 2B
CFLIP	CASP8 and FADD like apoptosis regulator
CHEK1	checkpoint kinase 1
CHEK2	checkpoint kinase 2
CHUK	component of inhibitor of nuclear factor kappa B kinase complex
CJUN	Jun proto-oncogene, AP-1 transcription factor subunit
CMET	MET proto-oncogene, receptor tyrosine kinase
CSF2	colony stimulating factor 2
CTNNB1	catenin beta 1
CXCL8	C-X-C motif chemokine ligand 8
DDIT3	DNA damage inducible transcript 3
DEDD2	death effector domain containing 2
DIABLO	diablo IAP-binding mitochondrial protein
DNMT3B	DNA methyltransferase 3 beta
EGFR	epidermal growth factor receptor
EHMT2	euchromatic histone lysine methyltransferase 2
EIF2A	eukaryotic translation initiation factor 2A
ERBB2	erb-b2 receptor tyrosine kinase 2
ERBB3	erb-b2 receptor tyrosine kinase 3
ERCC1	ERCC excision repair 1
ERCC4	ERCC excision repair 4
ERN1	endoplasmic reticulum to nucleus signaling 1
ESR2	estrogen receptor 2
ESRRA	estrogen related receptor alpha
FADD	Fas associated via death domain
FAS	Fas cell surface death receptor
FGF2	Fibroblast Growth Factor 2
FN1	Fibronectin 1
FRAT2	FRAT regulator of WNT signaling pathway 2
FZD6	frizzled class receptor 6
G6PD	glucose-6-phosphate dehydrogenase
GADD45A	growth arrest and DNA damage inducible alpha
GAK	cyclin G associated kinase
GDF15	growth differentiation factor 15
GRB2	growth factor receptor bound protein 2
GSK3B	glycogen synthase kinase 3 beta
GSTA1	glutathione S-transferase alpha 1
GSTA2	glutathione S-transferase alpha 2
GSTP1	glutathione S-transferase pi 1
GTF2H2	general transcription factor IIH subunit 2
GZMB	granzyme B
H2AC20	H2A clustered histone 20
HAT1	histone acetyltransferase 1
HDGF	heparin binding growth factor
HEY1	hes related family bHLH transcription factor with YRPW motif 1
HIF1A	hypoxia inducible factor 1 subunit alpha
HK2	hexokinase 2
HMOX1	heme oxygenase 1
HSP90AA1	heat shock protein 90 alpha family class A member 1
HSPA5	heat shock protein family A (Hsp70) member 5
ID2	inhibitor of DNA binding 2
IFNG	interferon gamma
IGF1	insulin like growth factor 1
IGF1R	insulin like growth factor 1 receptor
IGF2	insulin like growth factor 2
IGFBP3	insulin like growth factor binding protein 3
IKBKB	inhibitor of nuclear factor kappa B kinase subunit beta
IKKB	inhibitor of nuclear factor kappa B kinase subunit beta
IL6	interleukin 6
IRF2	interferon regulatory factor 2
IRS1	insulin receptor substrate 1
ITGA5	integrin subunit alpha 5
JAK1	Janus kinase 1
JAK3	Janus kinase 3
KRAS	KRAS proto-oncogene, GTPase
LAMP1	lysosomal associated membrane protein 1
LAMTOR3	late endosomal/lysosomal adaptor, MAPK and MTOR activator 3
LDHA	lactate dehydrogenase A
LDHB	lactate dehydrogenase B
LITAF	lipopolysaccharide induced TNF factor
MAN1B1	mannosidase alpha class 1B member 1
MAP1LC3A	microtubule associated protein 1 light chain 3 alpha
MAP1LC3B	microtubule associated protein 1 light chain 3 beta
MAP2K1	mitogen-activated protein kinase kinase 1
MAP2K2	mitogen-activated protein kinase kinase 2
MAP3K3	mitogen-activated protein kinase kinase kinase 3
MAP3K5	mitogen-activated protein kinase kinase kinase 5
MAPK1	mitogen-activated protein kinase 1
MAPK12	mitogen-activated protein kinase 12
MAPK13	mitogen-activated protein kinase 13
MAPK14	mitogen-activated protein kinase 14
MAPK3	mitogen-activated protein kinase 3
MAPK8	mitogen-activated protein kinase 8
MAPK9	mitogen-activated protein kinase 9
MCL1	MCL1 apoptosis regulator, BCL2 family member
MDC1	mediator of DNA damage checkpoint 1
MDM4	MDM4 regulator of p53
MGMT	O-6-methylguanine-DNA methyltransferase
MIR126	MicroRNA 126
MIR155	microRNA 155
MIR181A2	microRNA 181a-2
MIR21	microRNA 21
MIR210	microRNA 210
MIR27A	microRNA 27a
MIR301A	microRNA 301a
MIR340	microRNA 340
MIR34A	microRNA 34a
MIR5703	microRNA 5703
MIR630	microRNA 630
MKI66	MKI67
MKI67	marker of proliferation Ki-67
MLH1	mutL homolog 1
MMP2	matrix metallopeptidase 2
MMP7	matrix metallopeptidase 7
MMP9	matrix metallopeptidase 9
MRC1	mannose receptor C-type 1
MTOR	mechanistic target of rapamycin kinase
MUC4	mucin 4, cell surface associated
MYC	MYC proto-oncogene, bHLH transcription factor
MYCBP	MYC binding protein
NFKB1	Nuclear Factor Kappa B Subunit 1
NQO1	NAD(P)H quinone dehydrogenase 1
PAK1	p21 (RAC1) activated kinase 1
PARP1	poly(ADP-ribose) polymerase 1
PCNA	proliferating cell nuclear antigen
PDK1	pyruvate dehydrogenase kinase 1
PDZD3	PDZ domain containing 3
PDZK1	PDZ domain containing 1
PEG2	Prostaglandin E2
PFKM	phosphofructokinase
PGE2	Prostaglandin E2
PIK3CA	phosphatidylinositol-4,5-bisphosphate 3-kinase catalytic subunit alpha
PIK3R1	phosphoinositide-3-kinase regulatory subunit 1
PKCZ	protein kinase C zeta
PLAU	plasminogen activator, urokinase
PLK1	polo like kinase 1
PMAIP1	phorbol-12-myristate-13-acetate-induced protein 1
POLD1	DNA polymerase delta 1, catalytic subunit
POU5F1	POU class 5 homeobox 1
PPIB	peptidylprolyl isomerase B
PRF1	perforin 1
PRKAA2	protein kinase AMP-activated catalytic subunit alpha 2
PRKAR2A	protein kinase cAMP-dependent type II regulatory subunit alpha
PRKCE	protein kinase C epsilon
PRKCZ	protein kinase C zeta
PRKDC	protein kinase, DNA-activated, catalytic subunit
PTEN	phosphatase and tensin homolog
PTK2	protein tyrosine kinase 2
PTPN11	protein tyrosine phosphatase non-receptor type 11
PTPN6	protein tyrosine phosphatase non-receptor type 6
RACK1	receptor for activated C kinase 1
RELA	RELA proto-oncogene, NF-kB subunit
Retinal dehydrogenase 1	aldehyde dehydrogenase 1 family member A1
ROS1	ROS proto-oncogene 1, receptor tyrosine kinase
RPP25	ribonuclease P and MRP subunit p25
RPS6KB1	ribosomal protein S6 kinase B1
RXRA	retinoid X receptor alpha
SCN9A	sodium voltage-gated channel alpha subunit 9
SERPINB3	serpin family B member 3
SERPINE1	serpin family E member 1
SIKE1	suppressor of IKBKE 1
SIRT1	sirtuin 1
SKP2	S-phase kinase associated protein 2
SLC16A1	solute carrier family 16 member 1
SLC22A5	solute carrier family 22 member 5
SMAD7	SMAD family member 7
SNAI1	snail family transcriptional repressor 1
SNAI2	snail family transcriptional repressor 2
SOS1	SOS Ras/Rac guanine nucleotide exchange factor 1
SP1	Sp1 transcription factor
SP3	Sp3 transcription factor
STAT1	signal transducer and activator of transcription 1
STAT2	signal transducer and activator of transcription 2
STAT3	signal transducer and activator of transcription 3
TACSTD2	tumor associated calcium signal transducer 2
TCF4	transcription factor 4
TERT	telomerase reverse transcriptase
TET1	tet methylcytosine dioxygenase 1
TFAP2A	transcription factor AP-2 alpha
TGFB1	transforming growth factor beta 1
TGFB2	transforming growth factor beta 2
TIMP1	TIMP metallopeptidase inhibitor 1
TJP1	tight junction protein 1
TKT	transketolase
TNFRSF10A	TNF receptor superfamily member 10a
TNFRSF10B	TNF receptor superfamily member 10b
TNFSF10	TNF superfamily member 10
TOP2A	DNA topoisomerase II alpha
TP53	tumor protein p53
TRAF1	TNF receptor associated factor 1
TYK2	tyrosine kinase 2
TYMS	thymidylate synthetase
VCAM1	vascular cell adhesion molecule 1
VDAC1	voltage dependent anion channel 1
VEGFA	vascular endothelial growth factor A
VIM	vimentin
VRK1	VRK serine/threonine kinase 1
XIAP	X-linked inhibitor of apoptosis
XRCC6	X-ray repair cross complementing 6
YY1	YY1 transcription factor
ZBTB10	zinc finger and BTB domain containing 10

## Sheet: Sheet2
Ingredients
EC	(-)-Epicatechin
ECG	(-)-Epicatechin-3-gallate
EGC	(-)-Epigallocatechin
EGCG	Epigallocatechin-3-gallate
GC	(-)-Gallocatechin
PA	Protocatechuic acid
Targets
